# Supplementary material for: Mucosal Gene Expression in Response to SARS-CoV-2 Is Associated with Viral Load
Source: J Virol. 2023 Jan 19;97(2):e01478-22. doi: 10.1128/jvi.01478-22 (PMC9973040; doi:10.1128/jvi.01478-22)
Supplement: Supplemental file 1 — Table S1. Download jvi.01478-22-s0001.xlsx, XLSX file, 0.03 MB [file jvi.01478-22-s0001.xlsx]

## Sheet: Sym_COVID_Quartile_1vs3_DElist_
geneid	baseMean	log2FoldChange	lfcSE	stat	pvalue	padj	geneName.x	geneDescription.x	up_regulated	down_regulated	threshold
ENSG00000002549	1094.22	0.898445	0.229063	3.92226	8.77235e-05	0.0157957	LAP3	leucine aminopeptidase 3 [Source:HGNC Symbol;Acc:HGNC:18449]	FALSE	FALSE	FALSE
ENSG00000006210	694.297	1.13022	0.328898	3.43637	0.000589563	0.051434	CX3CL1	C-X3-C motif chemokine ligand 1 [Source:HGNC Symbol;Acc:HGNC:10647]	FALSE	FALSE	FALSE
ENSG00000013374	494.736	0.840709	0.220688	3.80949	0.000139253	0.02059	NUB1	negative regulator of ubiquitin like proteins 1 [Source:HGNC Symbol;Acc:HGNC:17623]	FALSE	FALSE	FALSE
ENSG00000018610	163.733	-1.51173	0.474477	-3.1861	0.00144205	0.0877719	CXorf56	chromosome X open reading frame 56 [Source:HGNC Symbol;Acc:HGNC:26239]	FALSE	FALSE	FALSE
ENSG00000025708	3621.54	0.909029	0.246046	3.69454	0.000220281	0.0262972	TYMP	thymidine phosphorylase [Source:HGNC Symbol;Acc:HGNC:3148]	FALSE	FALSE	FALSE
ENSG00000057019	190.074	-0.820987	0.229644	-3.57504	0.000350172	0.0388017	DCBLD2	discoidin: CUB and LCCL domain containing 2 [Source:HGNC Symbol;Acc:HGNC:24627]	FALSE	FALSE	FALSE
ENSG00000059378	723.119	0.785632	0.226728	3.46509	0.000530063	0.0499613	PARP12	poly(ADP-ribose) polymerase family member 12 [Source:HGNC Symbol;Acc:HGNC:21919]	FALSE	FALSE	FALSE
ENSG00000060491	918.188	0.590284	0.157824	3.74014	0.000183917	0.0230376	OGFR	opioid growth factor receptor [Source:HGNC Symbol;Acc:HGNC:15768]	FALSE	FALSE	FALSE
ENSG00000067082	1129.2	0.712498	0.224646	3.17165	0.00151577	0.0897315	KLF6	Kruppel like factor 6 [Source:HGNC Symbol;Acc:HGNC:2235]	FALSE	FALSE	FALSE
ENSG00000068079	387.856	1.31377	0.264325	4.97029	6.68512e-07	0.00165451	IFI35	interferon induced protein 35 [Source:HGNC Symbol;Acc:HGNC:5399]	TRUE	FALSE	TRUE
ENSG00000068654	614.865	-0.433183	0.13842	-3.12949	0.00175113	0.0981249	POLR1A	RNA polymerase I subunit A [Source:HGNC Symbol;Acc:HGNC:17264]	FALSE	FALSE	FALSE
ENSG00000072121	1161.73	0.517978	0.166592	3.10926	0.00187555	0.0981249	ZFYVE26	zinc finger FYVE-type containing 26 [Source:HGNC Symbol;Acc:HGNC:20761]	FALSE	FALSE	FALSE
ENSG00000074696	245.922	-0.61867	0.194497	-3.18088	0.00146828	0.0887436	HACD3	3-hydroxyacyl-CoA dehydratase 3 [Source:HGNC Symbol;Acc:HGNC:24175]	FALSE	FALSE	FALSE
ENSG00000076067	683.566	0.562492	0.146485	3.83992	0.000123075	0.0193406	RBMS2	RNA binding motif single stranded interacting protein 2 [Source:HGNC Symbol;Acc:HGNC:9909]	FALSE	FALSE	FALSE
ENSG00000078081	266.922	1.24395	0.331431	3.75326	0.000174547	0.022425	LAMP3	lysosomal associated membrane protein 3 [Source:HGNC Symbol;Acc:HGNC:14582]	TRUE	FALSE	TRUE
ENSG00000085788	178.985	-0.698188	0.206442	-3.382	0.000719595	0.0570593	DDHD2	DDHD domain containing 2 [Source:HGNC Symbol;Acc:HGNC:29106]	FALSE	FALSE	FALSE
ENSG00000088827	590.232	1.83894	0.447391	4.11037	3.9502e-05	0.00975475	SIGLEC1	sialic acid binding Ig like lectin 1 [Source:HGNC Symbol;Acc:HGNC:11127]	TRUE	FALSE	TRUE
ENSG00000089127	1814.81	1.06521	0.234091	4.55039	5.35455e-06	0.00311023	OAS1	2'-5'-oligoadenylate synthetase 1 [Source:HGNC Symbol;Acc:HGNC:8086]	TRUE	FALSE	TRUE
ENSG00000100336	178.014	1.43092	0.37547	3.81101	0.000138398	0.02059	APOL4	apolipoprotein L4 [Source:HGNC Symbol;Acc:HGNC:14867]	TRUE	FALSE	TRUE
ENSG00000101752	528.508	-0.550938	0.176503	-3.1214	0.00179991	0.0981249	MIB1	mindbomb E3 ubiquitin protein ligase 1 [Source:HGNC Symbol;Acc:HGNC:21086]	FALSE	FALSE	FALSE
ENSG00000101846	455.902	0.570171	0.182	3.13281	0.00173142	0.0978085	STS	steroid sulfatase [Source:HGNC Symbol;Acc:HGNC:11425]	FALSE	FALSE	FALSE
ENSG00000101986	270.549	1.02562	0.278923	3.67707	0.000235924	0.0271879	ABCD1	ATP binding cassette subfamily D member 1 [Source:HGNC Symbol;Acc:HGNC:61]	TRUE	FALSE	TRUE
ENSG00000102054	306.025	-0.478546	0.13848	-3.45569	0.000548877	0.0499613	RBBP7	RB binding protein 7: chromatin remodeling factor [Source:HGNC Symbol;Acc:HGNC:9890]	FALSE	FALSE	FALSE
ENSG00000102158	726.533	-1.74901	0.416018	-4.20418	2.62027e-05	0.00707719	MAGT1	magnesium transporter 1 [Source:HGNC Symbol;Acc:HGNC:28880]	FALSE	TRUE	TRUE
ENSG00000103966	683.011	0.526383	0.129828	4.05447	5.02478e-05	0.0111357	EHD4	EH domain containing 4 [Source:HGNC Symbol;Acc:HGNC:3245]	FALSE	FALSE	FALSE
ENSG00000104368	261.112	1.59703	0.457312	3.49222	0.000479026	0.0481421	PLAT	plasminogen activator: tissue type [Source:HGNC Symbol;Acc:HGNC:9051]	TRUE	FALSE	TRUE
ENSG00000104714	214.619	-0.536027	0.171966	-3.11706	0.00182667	0.0981249	ERICH1	glutamate rich 1 [Source:HGNC Symbol;Acc:HGNC:27234]	FALSE	FALSE	FALSE
ENSG00000104951	264.438	1.95184	0.57051	3.42122	0.000623409	0.0518613	IL4I1	interleukin 4 induced 1 [Source:HGNC Symbol;Acc:HGNC:19094]	FALSE	FALSE	FALSE
ENSG00000104972	163.549	2.29209	0.652088	3.515	0.000439747	0.045792	LILRB1	leukocyte immunoglobulin like receptor B1 [Source:HGNC Symbol;Acc:HGNC:6605]	TRUE	FALSE	TRUE
ENSG00000105402	799.936	0.548376	0.168075	3.26269	0.0011036	0.0745188	NAPA	NSF attachment protein alpha [Source:HGNC Symbol;Acc:HGNC:7641]	FALSE	FALSE	FALSE
ENSG00000105726	1066.69	0.490868	0.144415	3.399	0.000676317	0.05463	ATP13A1	ATPase 13A1 [Source:HGNC Symbol;Acc:HGNC:24215]	FALSE	FALSE	FALSE
ENSG00000105939	902.468	0.793207	0.210862	3.76173	0.00016874	0.022425	ZC3HAV1	zinc finger CCCH-type containing: antiviral 1 [Source:HGNC Symbol;Acc:HGNC:23721]	FALSE	FALSE	FALSE
ENSG00000106546	1519.4	-1.14854	0.344496	-3.33398	0.000856139	0.063335	AHR	aryl hydrocarbon receptor [Source:HGNC Symbol;Acc:HGNC:348]	FALSE	FALSE	FALSE
ENSG00000107201	777.486	1.14195	0.331731	3.4424	0.000576576	0.0508505	DDX58	DExD/H-box helicase 58 [Source:HGNC Symbol;Acc:HGNC:19102]	FALSE	FALSE	FALSE
ENSG00000108587	425.332	-0.436572	0.132933	-3.28414	0.00102293	0.0715837	GOSR1	golgi SNAP receptor complex member 1 [Source:HGNC Symbol;Acc:HGNC:4430]	FALSE	FALSE	FALSE
ENSG00000108679	3427.41	0.730652	0.203251	3.59482	0.000324618	0.0369168	LGALS3BP	galectin 3 binding protein [Source:HGNC Symbol;Acc:HGNC:6564]	FALSE	FALSE	FALSE
ENSG00000108771	456.301	0.938214	0.261911	3.58219	0.000340725	0.0382453	DHX58	DExH-box helicase 58 [Source:HGNC Symbol;Acc:HGNC:29517]	FALSE	FALSE	FALSE
ENSG00000111331	4586.35	1.36399	0.279853	4.87396	1.09381e-06	0.00165451	OAS3	2'-5'-oligoadenylate synthetase 3 [Source:HGNC Symbol;Acc:HGNC:8088]	TRUE	FALSE	TRUE
ENSG00000111335	2286.53	1.21214	0.255401	4.74602	2.07462e-06	0.00256156	OAS2	2'-5'-oligoadenylate synthetase 2 [Source:HGNC Symbol;Acc:HGNC:8087]	TRUE	FALSE	TRUE
ENSG00000113558	621.484	-0.425309	0.136827	-3.10836	0.00188126	0.0981249	SKP1	S-phase kinase associated protein 1 [Source:HGNC Symbol;Acc:HGNC:10899]	FALSE	FALSE	FALSE
ENSG00000113569	335.021	-0.958401	0.301774	-3.17589	0.00149377	0.0895503	NUP155	nucleoporin 155 [Source:HGNC Symbol;Acc:HGNC:8063]	FALSE	FALSE	FALSE
ENSG00000115267	737.333	1.3618	0.299382	4.5487	5.39783e-06	0.00311023	IFIH1	interferon induced with helicase C domain 1 [Source:HGNC Symbol;Acc:HGNC:18873]	TRUE	FALSE	TRUE
ENSG00000115415	3523.36	0.720231	0.203851	3.53313	0.000410673	0.043286	STAT1	signal transducer and activator of transcription 1 [Source:HGNC Symbol;Acc:HGNC:11362]	FALSE	FALSE	FALSE
ENSG00000116095	247.739	-0.551225	0.1596	-3.45378	0.000552782	0.0499613	PLEKHA3	pleckstrin homology domain containing A3 [Source:HGNC Symbol;Acc:HGNC:14338]	FALSE	FALSE	FALSE
ENSG00000116171	395.287	-0.616655	0.176368	-3.49641	0.000471557	0.047949	SCP2	sterol carrier protein 2 [Source:HGNC Symbol;Acc:HGNC:10606]	FALSE	FALSE	FALSE
ENSG00000116574	322.085	0.526942	0.158598	3.32249	0.000892181	0.0653485	RHOU	ras homolog family member U [Source:HGNC Symbol;Acc:HGNC:17794]	FALSE	FALSE	FALSE
ENSG00000116990	140.493	-0.919442	0.296554	-3.10042	0.00193249	0.0996617	MYCL	MYCL proto-oncogene: bHLH transcription factor [Source:HGNC Symbol;Acc:HGNC:7555]	FALSE	FALSE	FALSE
ENSG00000117228	1194.89	1.31889	0.350898	3.7586	0.000170865	0.022425	GBP1	guanylate binding protein 1 [Source:HGNC Symbol;Acc:HGNC:4182]	TRUE	FALSE	TRUE
ENSG00000119917	1830.01	1.41578	0.420715	3.36517	0.000764964	0.0589444	IFIT3	interferon induced protein with tetratricopeptide repeats 3 [Source:HGNC Symbol;Acc:HGNC:5411]	FALSE	FALSE	FALSE
ENSG00000119922	2171.21	1.67529	0.489715	3.42094	0.00062404	0.0518613	IFIT2	interferon induced protein with tetratricopeptide repeats 2 [Source:HGNC Symbol;Acc:HGNC:5409]	FALSE	FALSE	FALSE
ENSG00000120217	214.834	1.61925	0.372013	4.35268	1.34485e-05	0.00525061	CD274	CD274 molecule [Source:HGNC Symbol;Acc:HGNC:17635]	TRUE	FALSE	TRUE
ENSG00000120533	130.531	-0.695091	0.222709	-3.12107	0.00180196	0.0981249	ENY2	ENY2: transcription and export complex 2 subunit [Source:HGNC Symbol;Acc:HGNC:24449]	FALSE	FALSE	FALSE
ENSG00000122912	189.844	-1.08673	0.324451	-3.34946	0.0008097	0.0608542	SLC25A16	solute carrier family 25 member 16 [Source:HGNC Symbol;Acc:HGNC:10986]	FALSE	FALSE	FALSE
ENSG00000124067	193.929	0.743827	0.214234	3.47203	0.000516539	0.0496049	SLC12A4	solute carrier family 12 member 4 [Source:HGNC Symbol;Acc:HGNC:10913]	FALSE	FALSE	FALSE
ENSG00000124201	2712.2	0.623068	0.154627	4.02948	5.59004e-05	0.0115713	ZNFX1	zinc finger NFX1-type containing 1 [Source:HGNC Symbol;Acc:HGNC:29271]	FALSE	FALSE	FALSE
ENSG00000124256	192.424	1.96287	0.480314	4.08664	4.37667e-05	0.0102237	ZBP1	Z-DNA binding protein 1 [Source:HGNC Symbol;Acc:HGNC:16176]	TRUE	FALSE	TRUE
ENSG00000124762	657.582	0.78565	0.195312	4.02254	5.75732e-05	0.0115713	CDKN1A	cyclin dependent kinase inhibitor 1A [Source:HGNC Symbol;Acc:HGNC:1784]	FALSE	FALSE	FALSE
ENSG00000125148	350.307	1.22413	0.344552	3.5528	0.000381149	0.0411784	MT2A	metallothionein 2A [Source:HGNC Symbol;Acc:HGNC:7406]	TRUE	FALSE	TRUE
ENSG00000125826	788.365	0.643838	0.201743	3.19138	0.00141596	0.0871941	RBCK1	RANBP2-type and C3HC4-type zinc finger containing 1 [Source:HGNC Symbol;Acc:HGNC:15864]	FALSE	FALSE	FALSE
ENSG00000126709	3228.74	1.26752	0.316666	4.00269	6.2626e-05	0.011906	IFI6	interferon alpha inducible protein 6 [Source:HGNC Symbol;Acc:HGNC:4054]	TRUE	FALSE	TRUE
ENSG00000128284	209.651	1.12047	0.34717	3.22744	0.00124904	0.0805634	APOL3	apolipoprotein L3 [Source:HGNC Symbol;Acc:HGNC:14868]	FALSE	FALSE	FALSE
ENSG00000128335	737.48	0.83738	0.226842	3.69147	0.000222963	0.0262972	APOL2	apolipoprotein L2 [Source:HGNC Symbol;Acc:HGNC:619]	FALSE	FALSE	FALSE
ENSG00000128422	626.582	0.922775	0.29365	3.14243	0.00167553	0.097192	KRT17	keratin 17 [Source:HGNC Symbol;Acc:HGNC:6427]	FALSE	FALSE	FALSE
ENSG00000129451	283.94	1.12144	0.291578	3.84613	0.00012	0.0193406	KLK10	kallikrein related peptidase 10 [Source:HGNC Symbol;Acc:HGNC:6358]	TRUE	FALSE	TRUE
ENSG00000129667	620.441	0.819404	0.212481	3.85636	0.00011509	0.0191293	RHBDF2	rhomboid 5 homolog 2 [Source:HGNC Symbol;Acc:HGNC:20788]	FALSE	FALSE	FALSE
ENSG00000130202	891.921	0.683959	0.166284	4.1132	3.90218e-05	0.00975475	NECTIN2	nectin cell adhesion molecule 2 [Source:HGNC Symbol;Acc:HGNC:9707]	FALSE	FALSE	FALSE
ENSG00000130303	664.518	1.13686	0.248604	4.57297	4.80854e-06	0.00311023	BST2	bone marrow stromal cell antigen 2 [Source:HGNC Symbol;Acc:HGNC:1119]	TRUE	FALSE	TRUE
ENSG00000130589	5383.45	1.22729	0.262397	4.67721	2.908e-06	0.00271521	HELZ2	helicase with zinc finger 2 [Source:HGNC Symbol;Acc:HGNC:30021]	TRUE	FALSE	TRUE
ENSG00000130772	381.091	-2.36743	0.527548	-4.48761	7.20253e-06	0.00344672	MED18	mediator complex subunit 18 [Source:HGNC Symbol;Acc:HGNC:25944]	FALSE	TRUE	TRUE
ENSG00000130813	549.888	1.00054	0.205691	4.86431	1.14856e-06	0.00165451	C19orf66	chromosome 19 open reading frame 66 [Source:HGNC Symbol;Acc:HGNC:25649]	TRUE	FALSE	TRUE
ENSG00000131203	642.169	1.43676	0.357656	4.01715	5.89072e-05	0.0115713	IDO1	indoleamine 2:3-dioxygenase 1 [Source:HGNC Symbol;Acc:HGNC:6059]	TRUE	FALSE	TRUE
ENSG00000131979	271.193	0.80671	0.249927	3.22779	0.00124752	0.0805634	GCH1	GTP cyclohydrolase 1 [Source:HGNC Symbol;Acc:HGNC:4193]	FALSE	FALSE	FALSE
ENSG00000132274	2138.28	0.87403	0.231117	3.78177	0.000155719	0.022425	TRIM22	tripartite motif containing 22 [Source:HGNC Symbol;Acc:HGNC:16379]	FALSE	FALSE	FALSE
ENSG00000132530	2109.11	1.01098	0.261792	3.86176	0.000112573	0.0190778	XAF1	XIAP associated factor 1 [Source:HGNC Symbol;Acc:HGNC:30932]	TRUE	FALSE	TRUE
ENSG00000132669	648.002	0.469546	0.144388	3.25198	0.00114606	0.0767858	RIN2	Ras and Rab interactor 2 [Source:HGNC Symbol;Acc:HGNC:18750]	FALSE	FALSE	FALSE
ENSG00000133059	272.908	-0.724186	0.168337	-4.302	1.69266e-05	0.00582914	DSTYK	dual serine/threonine and tyrosine protein kinase [Source:HGNC Symbol;Acc:HGNC:29043]	FALSE	FALSE	FALSE
ENSG00000133106	647.453	1.10844	0.288359	3.84397	0.000121058	0.0193406	EPSTI1	epithelial stromal interaction 1 [Source:HGNC Symbol;Acc:HGNC:16465]	TRUE	FALSE	TRUE
ENSG00000134321	1822.26	1.63834	0.423495	3.86862	0.000109453	0.01892	RSAD2	radical S-adenosyl methionine domain containing 2 [Source:HGNC Symbol;Acc:HGNC:30908]	TRUE	FALSE	TRUE
ENSG00000134326	733.325	1.14074	0.308175	3.70161	0.000214239	0.0260798	CMPK2	cytidine/uridine monophosphate kinase 2 [Source:HGNC Symbol;Acc:HGNC:27015]	TRUE	FALSE	TRUE
ENSG00000135114	483.89	1.623	0.362536	4.4768	7.57697e-06	0.00344672	OASL	2'-5'-oligoadenylate synthetase like [Source:HGNC Symbol;Acc:HGNC:8090]	TRUE	FALSE	TRUE
ENSG00000135148	637.155	0.514851	0.160754	3.20273	0.0013613	0.0852589	TRAFD1	TRAF-type zinc finger domain containing 1 [Source:HGNC Symbol;Acc:HGNC:24808]	FALSE	FALSE	FALSE
ENSG00000135363	158.229	1.10302	0.321517	3.43066	0.000602122	0.051434	LMO2	LIM domain only 2 [Source:HGNC Symbol;Acc:HGNC:6642]	FALSE	FALSE	FALSE
ENSG00000135899	489.588	0.809177	0.259307	3.12054	0.00180521	0.0981249	SP110	SP110 nuclear body protein [Source:HGNC Symbol;Acc:HGNC:5401]	FALSE	FALSE	FALSE
ENSG00000136689	862.852	1.03499	0.310474	3.33358	0.000857364	0.063335	IL1RN	interleukin 1 receptor antagonist [Source:HGNC Symbol;Acc:HGNC:6000]	FALSE	FALSE	FALSE
ENSG00000136816	326.567	1.08602	0.285256	3.80719	0.000140554	0.02059	TOR1B	torsin family 1 member B [Source:HGNC Symbol;Acc:HGNC:11995]	TRUE	FALSE	TRUE
ENSG00000137198	135.438	1.26011	0.397681	3.16864	0.00153152	0.0900473	GMPR	guanosine monophosphate reductase [Source:HGNC Symbol;Acc:HGNC:4376]	FALSE	FALSE	FALSE
ENSG00000137628	1041.4	0.943652	0.277131	3.40507	0.000661463	0.054324	DDX60	DExD/H-box helicase 60 [Source:HGNC Symbol;Acc:HGNC:25942]	FALSE	FALSE	FALSE
ENSG00000137831	192.952	-0.721823	0.232195	-3.10869	0.0018792	0.0981249	UACA	uveal autoantigen with coiled-coil domains and ankyrin repeats [Source:HGNC Symbol;Acc:HGNC:15947]	FALSE	FALSE	FALSE
ENSG00000138035	256.131	0.741698	0.238012	3.11622	0.00183186	0.0981249	PNPT1	polyribonucleotide nucleotidyltransferase 1 [Source:HGNC Symbol;Acc:HGNC:23166]	FALSE	FALSE	FALSE
ENSG00000138496	1304.47	0.694486	0.221666	3.13303	0.0017301	0.0978085	PARP9	poly(ADP-ribose) polymerase family member 9 [Source:HGNC Symbol;Acc:HGNC:24118]	FALSE	FALSE	FALSE
ENSG00000138642	1528.86	0.858493	0.227412	3.77505	0.000159977	0.022425	HERC6	HECT and RLD domain containing E3 ubiquitin protein ligase family member 6 [Source:HGNC Symbol;Acc:HGNC:26072]	FALSE	FALSE	FALSE
ENSG00000140105	2309.81	1.24138	0.336509	3.68898	0.000225153	0.0262972	WARS	tryptophanyl-tRNA synthetase [Source:HGNC Symbol;Acc:HGNC:12729]	TRUE	FALSE	TRUE
ENSG00000140464	2149.63	0.85902	0.203201	4.22745	2.36357e-05	0.00704425	PML	promyelocytic leukemia [Source:HGNC Symbol;Acc:HGNC:9113]	FALSE	FALSE	FALSE
ENSG00000140511	153.165	1.73938	0.41286	4.21301	2.51989e-05	0.00707719	HAPLN3	hyaluronan and proteoglycan link protein 3 [Source:HGNC Symbol;Acc:HGNC:21446]	TRUE	FALSE	TRUE
ENSG00000140853	2652.77	0.688826	0.19931	3.45606	0.000548133	0.0499613	NLRC5	NLR family CARD domain containing 5 [Source:HGNC Symbol;Acc:HGNC:29933]	FALSE	FALSE	FALSE
ENSG00000141068	451.914	0.585737	0.17461	3.35455	0.000794953	0.06027	KSR1	kinase suppressor of ras 1 [Source:HGNC Symbol;Acc:HGNC:6465]	FALSE	FALSE	FALSE
ENSG00000141574	1063.96	1.02469	0.228742	4.4797	7.47475e-06	0.00344672	SECTM1	secreted and transmembrane 1 [Source:HGNC Symbol;Acc:HGNC:10707]	TRUE	FALSE	TRUE
ENSG00000142089	1273.11	1.2199	0.289975	4.20692	2.58875e-05	0.00707719	IFITM3	interferon induced transmembrane protein 3 [Source:HGNC Symbol;Acc:HGNC:5414]	TRUE	FALSE	TRUE
ENSG00000143951	303.397	-1.24026	0.385943	-3.21358	0.00131093	0.0833114	WDPCP	WD repeat containing planar cell polarity effector [Source:HGNC Symbol;Acc:HGNC:28027]	FALSE	FALSE	FALSE
ENSG00000144231	190.718	-1.22968	0.307426	-3.99991	6.33663e-05	0.011906	POLR2D	RNA polymerase II subunit D [Source:HGNC Symbol;Acc:HGNC:9191]	FALSE	TRUE	TRUE
ENSG00000145016	729.978	0.667035	0.202692	3.29088	0.000998746	0.0713402	RUBCN	rubicon autophagy regulator [Source:HGNC Symbol;Acc:HGNC:28991]	FALSE	FALSE	FALSE
ENSG00000145241	529.015	-1.33888	0.356955	-3.75084	0.000176243	0.022425	CENPC	centromere protein C [Source:HGNC Symbol;Acc:HGNC:1854]	FALSE	TRUE	TRUE
ENSG00000145391	422.93	-0.492576	0.152803	-3.22361	0.00126587	0.0810439	SETD7	SET domain containing 7: histone lysine methyltransferase [Source:HGNC Symbol;Acc:HGNC:30412]	FALSE	FALSE	FALSE
ENSG00000146192	331.749	1.31278	0.320133	4.10072	4.11869e-05	0.00988829	FGD2	FYVE: RhoGEF and PH domain containing 2 [Source:HGNC Symbol;Acc:HGNC:3664]	TRUE	FALSE	TRUE
ENSG00000147475	364.794	-0.500158	0.147432	-3.39246	0.000692668	0.0554327	ERLIN2	ER lipid raft associated 2 [Source:HGNC Symbol;Acc:HGNC:1356]	FALSE	FALSE	FALSE
ENSG00000148019	187.913	-0.742402	0.229772	-3.23103	0.00123343	0.0805634	CEP78	centrosomal protein 78 [Source:HGNC Symbol;Acc:HGNC:25740]	FALSE	FALSE	FALSE
ENSG00000155287	222.875	0.922397	0.280168	3.2923	0.000993722	0.0713402	SLC25A28	solute carrier family 25 member 28 [Source:HGNC Symbol;Acc:HGNC:23472]	FALSE	FALSE	FALSE
ENSG00000155363	1168.78	0.696256	0.15395	4.5226	6.10859e-06	0.00329978	MOV10	Mov10 RISC complex RNA helicase [Source:HGNC Symbol;Acc:HGNC:7200]	FALSE	FALSE	FALSE
ENSG00000156587	672.523	0.819875	0.23782	3.44746	0.000565877	0.0504214	UBE2L6	ubiquitin conjugating enzyme E2 L6 [Source:HGNC Symbol;Acc:HGNC:12490]	FALSE	FALSE	FALSE
ENSG00000157601	5929.52	0.99296	0.231235	4.29416	1.75353e-05	0.00582914	MX1	MX dynamin like GTPase 1 [Source:HGNC Symbol;Acc:HGNC:7532]	FALSE	FALSE	FALSE
ENSG00000159267	289.697	-0.46944	0.12466	-3.76576	0.000166041	0.022425	HLCS	holocarboxylase synthetase [Source:HGNC Symbol;Acc:HGNC:4976]	FALSE	FALSE	FALSE
ENSG00000160352	120.052	-1.43694	0.443162	-3.24248	0.00118493	0.0787799	ZNF714	zinc finger protein 714 [Source:HGNC Symbol;Acc:HGNC:27124]	FALSE	FALSE	FALSE
ENSG00000160932	4142.22	0.615461	0.186659	3.29726	0.000976339	0.0709118	LY6E	lymphocyte antigen 6 family member E [Source:HGNC Symbol;Acc:HGNC:6727]	FALSE	FALSE	FALSE
ENSG00000162654	778.231	1.54915	0.349198	4.4363	9.15169e-06	0.0039549	GBP4	guanylate binding protein 4 [Source:HGNC Symbol;Acc:HGNC:20480]	TRUE	FALSE	TRUE
ENSG00000163257	302.236	-0.895364	0.234625	-3.81614	0.000135554	0.02059	DCAF16	DDB1 and CUL4 associated factor 16 [Source:HGNC Symbol;Acc:HGNC:25987]	FALSE	FALSE	FALSE
ENSG00000163684	181.403	-1.16605	0.365449	-3.19074	0.00141909	0.0871941	RPP14	ribonuclease P/MRP subunit p14 [Source:HGNC Symbol;Acc:HGNC:30327]	FALSE	FALSE	FALSE
ENSG00000163840	1102.54	0.646472	0.196698	3.28663	0.00101395	0.0715837	DTX3L	deltex E3 ubiquitin ligase 3L [Source:HGNC Symbol;Acc:HGNC:30323]	FALSE	FALSE	FALSE
ENSG00000164078	598.023	0.551276	0.177949	3.09794	0.00194872	0.0996617	MST1R	macrophage stimulating 1 receptor [Source:HGNC Symbol;Acc:HGNC:7381]	FALSE	FALSE	FALSE
ENSG00000166295	344.102	-0.958237	0.274719	-3.48806	0.000486532	0.0483345	ANAPC16	anaphase promoting complex subunit 16 [Source:HGNC Symbol;Acc:HGNC:26976]	FALSE	FALSE	FALSE
ENSG00000168016	1488.08	0.780654	0.231379	3.37392	0.000741072	0.0580526	TRANK1	tetratricopeptide repeat and ankyrin repeat containing 1 [Source:HGNC Symbol;Acc:HGNC:29011]	FALSE	FALSE	FALSE
ENSG00000168062	195.884	1.63594	0.378302	4.32444	1.52922e-05	0.00550712	BATF2	basic leucine zipper ATF-like transcription factor 2 [Source:HGNC Symbol;Acc:HGNC:25163]	TRUE	FALSE	TRUE
ENSG00000168394	2386	0.956644	0.226049	4.23201	2.3161e-05	0.00704425	TAP1	transporter 1: ATP binding cassette subfamily B member [Source:HGNC Symbol;Acc:HGNC:43]	FALSE	FALSE	FALSE
ENSG00000168961	815.414	0.894452	0.220953	4.04816	5.16224e-05	0.0111543	LGALS9	galectin 9 [Source:HGNC Symbol;Acc:HGNC:6570]	FALSE	FALSE	FALSE
ENSG00000169245	368.863	3.22676	0.658134	4.9029	9.44328e-07	0.00165451	CXCL10	C-X-C motif chemokine ligand 10 [Source:HGNC Symbol;Acc:HGNC:10637]	TRUE	FALSE	TRUE
ENSG00000169248	155.477	3.43801	0.737558	4.66134	3.14151e-06	0.00271521	CXCL11	C-X-C motif chemokine ligand 11 [Source:HGNC Symbol;Acc:HGNC:10638]	TRUE	FALSE	TRUE
ENSG00000170382	163.218	2.14887	0.526857	4.07866	4.52959e-05	0.0103024	LRRN2	leucine rich repeat neuronal 2 [Source:HGNC Symbol;Acc:HGNC:16914]	TRUE	FALSE	TRUE
ENSG00000170542	249.157	1.37407	0.418845	3.28061	0.00103585	0.0716225	SERPINB9	serpin family B member 9 [Source:HGNC Symbol;Acc:HGNC:8955]	FALSE	FALSE	FALSE
ENSG00000170581	3029.7	0.807184	0.189294	4.26419	2.00632e-05	0.00642246	STAT2	signal transducer and activator of transcription 2 [Source:HGNC Symbol;Acc:HGNC:11363]	FALSE	FALSE	FALSE
ENSG00000172183	894.416	1.29878	0.29411	4.41595	1.00565e-05	0.00413899	ISG20	interferon stimulated exonuclease gene 20 [Source:HGNC Symbol;Acc:HGNC:6130]	TRUE	FALSE	TRUE
ENSG00000173193	6908.96	0.737752	0.235143	3.13746	0.00170416	0.0975434	PARP14	poly(ADP-ribose) polymerase family member 14 [Source:HGNC Symbol;Acc:HGNC:29232]	FALSE	FALSE	FALSE
ENSG00000173786	840.823	0.60441	0.155729	3.88117	0.000103954	0.0183361	CNP	2':3'-cyclic nucleotide 3' phosphodiesterase [Source:HGNC Symbol;Acc:HGNC:2158]	FALSE	FALSE	FALSE
ENSG00000175066	1543.92	-0.642882	0.18891	-3.40311	0.000666244	0.054324	GK5	glycerol kinase 5 [Source:HGNC Symbol;Acc:HGNC:28635]	FALSE	FALSE	FALSE
ENSG00000175782	206.982	-0.781417	0.225959	-3.45822	0.000543763	0.0499613	SLC35E3	solute carrier family 35 member E3 [Source:HGNC Symbol;Acc:HGNC:20864]	FALSE	FALSE	FALSE
ENSG00000176046	490.93	1.14502	0.307548	3.72305	0.00019683	0.0243029	NUPR1	nuclear protein 1: transcriptional regulator [Source:HGNC Symbol;Acc:HGNC:29990]	TRUE	FALSE	TRUE
ENSG00000176170	175.499	0.930085	0.275805	3.37225	0.000745556	0.0580526	SPHK1	sphingosine kinase 1 [Source:NCBI gene;Acc:8877]	FALSE	FALSE	FALSE
ENSG00000177409	1210.77	1.24225	0.296984	4.18289	2.87832e-05	0.00753859	SAMD9L	sterile alpha motif domain containing 9 like [Source:HGNC Symbol;Acc:HGNC:1349]	TRUE	FALSE	TRUE
ENSG00000178685	1300.4	1.16241	0.253915	4.57794	4.6958e-06	0.00311023	PARP10	poly(ADP-ribose) polymerase family member 10 [Source:HGNC Symbol;Acc:HGNC:25895]	TRUE	FALSE	TRUE
ENSG00000179583	1180.86	0.797586	0.257335	3.0994	0.0019391	0.0996617	CIITA	class II major histocompatibility complex transactivator [Source:HGNC Symbol;Acc:HGNC:7067]	FALSE	FALSE	FALSE
ENSG00000181381	1440.29	1.3115	0.399478	3.28302	0.001027	0.0715837	DDX60L	DExD/H-box 60 like [Source:HGNC Symbol;Acc:HGNC:26429]	FALSE	FALSE	FALSE
ENSG00000182179	962.714	0.593274	0.176405	3.36313	0.000770648	0.0589444	UBA7	ubiquitin like modifier activating enzyme 7 [Source:HGNC Symbol;Acc:HGNC:12471]	FALSE	FALSE	FALSE
ENSG00000183323	475.602	-1.11724	0.341818	-3.26853	0.00108109	0.0735739	CCDC125	coiled-coil domain containing 125 [Source:HGNC Symbol;Acc:HGNC:28924]	FALSE	FALSE	FALSE
ENSG00000183486	2771.79	1.14505	0.32714	3.50018	0.000464943	0.0478393	MX2	MX dynamin like GTPase 2 [Source:HGNC Symbol;Acc:HGNC:7533]	TRUE	FALSE	TRUE
ENSG00000183723	827.764	-0.529123	0.152164	-3.47731	0.000506463	0.0491838	CMTM4	CKLF like MARVEL transmembrane domain containing 4 [Source:HGNC Symbol;Acc:HGNC:19175]	FALSE	FALSE	FALSE
ENSG00000184979	261.861	1.4084	0.354265	3.97555	7.02165e-05	0.0129124	USP18	ubiquitin specific peptidase 18 [Source:HGNC Symbol;Acc:HGNC:12616]	TRUE	FALSE	TRUE
ENSG00000185015	234.044	-0.613744	0.197471	-3.10802	0.00188346	0.0981249	CA13	carbonic anhydrase 13 [Source:HGNC Symbol;Acc:HGNC:14914]	FALSE	FALSE	FALSE
ENSG00000185432	966.15	-0.855965	0.27225	-3.14404	0.00166635	0.097192	METTL7A	methyltransferase like 7A [Source:HGNC Symbol;Acc:HGNC:24550]	FALSE	FALSE	FALSE
ENSG00000185507	1189.18	1.44348	0.30654	4.70895	2.49e-06	0.00269013	IRF7	interferon regulatory factor 7 [Source:HGNC Symbol;Acc:HGNC:6122]	TRUE	FALSE	TRUE
ENSG00000185745	1255.37	1.521	0.405538	3.75057	0.000176432	0.022425	IFIT1	interferon induced protein with tetratricopeptide repeats 1 [Source:HGNC Symbol;Acc:HGNC:5407]	TRUE	FALSE	TRUE
ENSG00000185885	1206.68	1.28045	0.278532	4.59715	4.2831e-06	0.00311023	IFITM1	interferon induced transmembrane protein 1 [Source:HGNC Symbol;Acc:HGNC:5412]	TRUE	FALSE	TRUE
ENSG00000186407	146.78	3.01558	0.619111	4.87083	1.11131e-06	0.00165451	CD300E	CD300e molecule [Source:HGNC Symbol;Acc:HGNC:28874]	TRUE	FALSE	TRUE
ENSG00000187134	1032.29	-1.22502	0.391892	-3.12592	0.0017725	0.0981249	AKR1C1	aldo-keto reductase family 1 member C1 [Source:HGNC Symbol;Acc:HGNC:384]	FALSE	FALSE	FALSE
ENSG00000187608	2276.73	2.21264	0.386116	5.7305	1.00137e-08	8.65483e-05	ISG15	ISG15 ubiquitin-like modifier [Source:HGNC Symbol;Acc:HGNC:4053]	TRUE	FALSE	TRUE
ENSG00000196141	873.912	0.485964	0.155545	3.12428	0.00178243	0.0981249	SPATS2L	spermatogenesis associated serine rich 2 like [Source:HGNC Symbol;Acc:HGNC:24574]	FALSE	FALSE	FALSE
ENSG00000198959	2081.43	0.929415	0.23109	4.02188	5.77344e-05	0.0115713	TGM2	transglutaminase 2 [Source:HGNC Symbol;Acc:HGNC:11778]	FALSE	FALSE	FALSE
ENSG00000204103	355.083	1.06434	0.329117	3.23393	0.00122099	0.0805572	MAFB	MAF bZIP transcription factor B [Source:HGNC Symbol;Acc:HGNC:6408]	FALSE	FALSE	FALSE
ENSG00000214029	127.637	-0.706177	0.220272	-3.20593	0.00134625	0.0849315	ZNF891	zinc finger protein 891 [Source:HGNC Symbol;Acc:HGNC:38709]	FALSE	FALSE	FALSE
ENSG00000215790	322.622	-0.800986	0.233628	-3.42847	0.000606996	0.051434	SLC35E2A	solute carrier family 35 member E2A [Source:HGNC Symbol;Acc:HGNC:20863]	FALSE	FALSE	FALSE
ENSG00000243649	1051.92	0.777553	0.207096	3.75455	0.000173655	0.022425	CFB	complement factor B [Source:HGNC Symbol;Acc:HGNC:1037]	FALSE	FALSE	FALSE
ENSG00000265491	572.366	-0.706756	0.227411	-3.10784	0.00188462	0.0981249	RNF115	ring finger protein 115 [Source:HGNC Symbol;Acc:HGNC:18154]	FALSE	FALSE	FALSE
ENSG00000272325	402.906	-0.461364	0.129529	-3.56186	0.00036824	0.0402873	NUDT3	nudix hydrolase 3 [Source:HGNC Symbol;Acc:HGNC:8050]	FALSE	FALSE	FALSE
ENSG00000272556	274.343	-1.07534	0.32857	-3.27279	0.00106493	0.0730494	GTF2IP13	general transcription factor IIi pseudogene 13 [Source:HGNC Symbol;Acc:HGNC:51725]	FALSE	FALSE	FALSE
ENSG00000275023	2211.47	0.417493	0.133045	3.138	0.00170108	0.0975434	MLLT6	MLLT6: PHD finger containing [Source:HGNC Symbol;Acc:HGNC:7138]	FALSE	FALSE	FALSE
ENSG00000279296	1030.51	0.97254	0.275019	3.53626	0.000405828	0.043286	PRAL	p53 regulation associated lncRNA [Source:HGNC Symbol;Acc:HGNC:52646]	FALSE	FALSE	FALSE
ENSG00000281344	209.987	-1.33097	0.387656	-3.43337	0.000596125	0.051434	HELLPAR	HELLP associated long non-coding RNA [Source:HGNC Symbol;Acc:HGNC:43984]	FALSE	FALSE	FALSE
