# Supplementary material for: Mucosal Gene Expression in Response to SARS-CoV-2 Is Associated with Viral Load
Source: J Virol. 2023 Jan 19;97(2):e01478-22. doi: 10.1128/jvi.01478-22 (PMC9973040; doi:10.1128/jvi.01478-22)
Supplement: Supplemental file 2 — Table S2. Download jvi.01478-22-s0002.xlsx, XLSX file, 0.01 MB [file jvi.01478-22-s0002.xlsx]

## Sheet: Sheet1
Sample_ID	Lineage	Reads aligned	Bases called (A|C|T|G)	Num of Ns	Num Other	Conflict	Ambiguity score	Scorpio call	Scorpio support	Scorpio conflict	Note	pangolin version	pangoLEARN version
Sample_1	B.1.340	1246900	29866	37	0	0	1					3.1.20	2022-02-28
Sample_2	B.1	834388	29862	39	0	0	1					3.1.20	2022-02-28
Sample_3	B.1	52864	29857	14	0	0	1					3.1.20	2022-02-28
Sample_4	B.1	5705	29766	89	12	0	0.997088					3.1.20	2022-02-28
Sample_5	B.1.1	577593	29872	31	0	0	1					3.1.20	2022-02-28
Sample_6	B.1	19466	29836	26	11	0	0.99813					3.1.20	2022-02-28
Sample_7	B.1	16124	29837	30	5	0	0.998754					3.1.20	2022-02-28
Sample_8	B.1.340	137314	29861	17	0	0	1					3.1.20	2022-02-28
Sample_9	B.1	4831794	29867	20	0	0	1					3.1.20	2022-02-28
Sample_10	B.1	5966	29181	677	16	0	0.97665					3.1.20	2022-02-28
Sample_11	B.1	4634	27843	2018	11	0	0.931279					3.1.20	2022-02-28
Sample_12	B.1.1	2992232	29862	29	1	0	0.999793					3.1.20	2022-02-28
Sample_13	B.1.595	492680	29866	32	1	0	1					3.1.20	2022-02-28
Sample_14	B.1	20530	29839	41	11	0	0.99813					3.1.20	2022-02-28
Sample_15	B.1	7804	29470	404	12	0	0.988248					3.1.20	2022-02-28
Sample_16	B.1	23110	29853	30	2	0	0.999377					3.1.20	2022-02-28
Sample_17	B.1	15659780	29889	14	0	0	1					3.1.20	2022-02-28
Sample_18	B.1.595	56008	29836	17	0	0	0.999585					3.1.20	2022-02-28
Sample_19	B.1.503	214378	29865	12	0	0	1					3.1.20	2022-02-28
Sample_20	B.1.340	44370	29861	16	1	0	1					3.1.20	2022-02-28
Sample_21	B.1.340	246176	29865	16	0	0	1					3.1.20	2022-02-28
Sample_22	B.1.340	373944	29867	26	1	0	0.999793					3.1.20	2022-02-28
Sample_23	B.1	156260	29845	17	19	0	0.99667					3.1.20	2022-02-28
Sample_24	B.1	8162	29720	150	1	0	0.995625					3.1.20	2022-02-28
Sample_25	B.1.595	383860	29862	30	2	0	0.99917					3.1.20	2022-02-28
Sample_26	B.1.340	100240	29862	41	0	0	1					3.1.20	2022-02-28
Sample_27	B.1	1836822	29864	24	0	0	1					3.1.20	2022-02-28
Sample_28	B.1	10827	29855	18	1	0	1					3.1.20	2022-02-28
Sample_29	B.1.377	523616	29866	33	1	0	0.999793					3.1.20	2022-02-28
Sample_30	B.1	2721	26741	3034	7	0	0.880399					3.1.20	2022-02-28
Sample_31	B.1	577636	29871	20	0	0	1					3.1.20	2022-02-28
Sample_32	B.1.340	1017081	29865	34	0	0	0.999793					3.1.20	2022-02-28
Sample_33	B.1.595	16021	29850	20	5	0	0.998962					3.1.20	2022-02-28
Sample_34	B.1	492616	29856	36	2	0	0.999793					3.1.20	2022-02-28
Sample_35	B.1.595	247001	29861	12	0	0	1					3.1.20	2022-02-28
Sample_36	B.1	4808622	29881	12	1	0	0.999793					3.1.20	2022-02-28
Sample_37	B.1.340	46196	29803	66	6	0	0.994997					3.1.20	2022-02-28
Sample_38	B.1	5514	27766	2047	18	0	0.943227					3.1.20	2022-02-28
Sample_39	B.1.595	9628	28863	987	20	0	0.966781					3.1.20	2022-02-28
Sample_40	B.1.240	69968	29862	14	0						Assigned from designation hash.	3.1.20	2022-02-28
Sample_41	B.1.2	100284	29855	19	0	0	0.999793					3.1.20	2022-02-28
Sample_42	B.1.595	1176314	29866	11	0	0	1					3.1.20	2022-02-28
Sample_43	B.1	1537	22983	6863	7	0	0.687806					3.1.20	2022-02-28
Sample_44	B.1	255905	29865	16	0	0	1					3.1.20	2022-02-28
Sample_45	B.1.595	15361	29853	20	0	0	1					3.1.20	2022-02-28
Sample_46	B.1.340	2649594	29873	6	0	0	1					3.1.20	2022-02-28
Sample_47	B.1.1	1848284	29870	24	0	0	1					3.1.20	2022-02-28
Sample_48	B.1	240454	29861	15	2	0	0.999585					3.1.20	2022-02-28
Sample_49	B.1	223580	29850	23	1	0	0.999793					3.1.20	2022-02-28
Sample_50	B.1.324	95860	29861	16	0	0	0.999793					3.1.20	2022-02-28
Sample_51	B.1.2	139143	29861	15	0	0	1					3.1.20	2022-02-28
Sample_52	B.1.2	25647	29855	18	1	0	1					3.1.20	2022-02-28
Sample_53	B.1	672465	29867	34	0	0	1					3.1.20	2022-02-28
Sample_54	B.1	2426	27638	2221	7	0	0.922441					3.1.20	2022-02-28
Sample_55	B.1.378	59417	29492	359	20	0	0.98952					3.1.20	2022-02-28
Sample_56	B.1.1	116233	29778	91	1	0	0.997296					3.1.20	2022-02-28
Sample_57	B.1.240	16608	24690	5153	8	0	0.795954					3.1.20	2022-02-28
Sample_58	B.1	9602	25671	4094	8	0	0.86831					3.1.20	2022-02-28
Sample_59	B.1	661654	29869	31	0	0	1					3.1.20	2022-02-28
