# Supplementary material for: Mucosal Gene Expression in Response to SARS-CoV-2 Is Associated with Viral Load
Source: J Virol. 2023 Jan 19;97(2):e01478-22. doi: 10.1128/jvi.01478-22 (PMC9973040; doi:10.1128/jvi.01478-22)
Supplement: Supplemental file 3 — Table S3. Download jvi.01478-22-s0003.xlsx, XLSX file, 0.02 MB [file jvi.01478-22-s0003.xlsx]

## Sheet: virome
Sample ID	ct_values	CT_quantiles	SARS-CoV-2	Rhinovirus C	Bell pepper endornavirus	Bermuda grass latent virus	Brome mosaic virus	Citrullus lanatus cryptic virus	Citrus_tristeza	Clover yellow mosaic virus	Garlic_virus	Hubei_endorna-like	Hubei_picorna-like	Human_papillomavirus	Panicum_mosaic	Papaya ringspot virus	Pepino mosaic virus	Pepper mild mottle virus	Ribgrass_mosaic	Tomato brown rugose fruit virus	Tomato mosaic virus	Turnip vein-clearing virus	Watermelon mosaic virus	White clover mosaic virus	Xenotropic MuLV-related virus	Enterobacteria_phage	Moraxella_phage	Propionibacterium_phage	Staphylococcus_phage	Streptococcus_phage	Uncultured Caudovirales phage
5231_24	24.8709	quartile_2	94.6059
5231_25	22.1096	quartile_2	96.6559																				28.2764
5231_26	18.6797	quartile_1	99.8763																					34.3447
5231_27	35.5486	quartile_3	93.1044
5231_28	34.8734	quartile_3	92.2784				13.5436	36.5565															16.1438					19.1218
5231_29	16.4897	quartile_1	99.495
5231_30	21.453	quartile_1	97.6257			63.8477	94.1868			72.9437												48.0748	48.671	21.8306				27.2193
5231_31	23.9937	quartile_2	95.1142
5231_32	36.069	quartile_3	93.7097															49.6067					23.6436
5231_33	35.1209	quartile_3	94.6561																				14.1107		25.6238
5231_34	14.6353	quartile_1	99.9732		39.0331
5231_35	21.3071	quartile_1	94.9737
5231_36	17.9418	quartile_1	97.6323																				36.5555
5231_37	22.6578	quartile_2	95.676
5231_38	22.0435	quartile_2	96.3348																				18.7929
5231_39	17.3761	quartile_1	97.9133
5231_40	34.7914	quartile_3	71.3708																									13.884
5231_41	20.2468	quartile_1	95.9068													10.6624							25.4185					39.1586
5231_42	22.8653	quartile_2	94.3183				19.2331			19.4868
5231_43	18.3588	quartile_1	97.0003
5231_44	30.1594	quartile_3	87.4862															27.7218
5231_45	20.5959	quartile_1	96.4218
5231_46	23.0259	quartile_2	98.7861																				30.5997
5231_47	36.0906	quartile_3	85.657																				31.3987
5442_2	20.19	quartile_1	98.3454																				27.5361					8.13574
5442_3	21.9724	quartile_2	93.2279
5442_4	15.0987	quartile_1	99.7359																				85.5077
5442_5	22.2175	quartile_2	96.5739
5442_6	28.7744	quartile_3	92.048
5442_7	28.9449	quartile_3	93.4285																				8.89442
5442_8	25.0404	quartile_2	96.2964																				22.8785					9.21911
5442_9	19.9212	quartile_1	98.5861																				10.7669					16.5172
5442_10	21.6539	quartile_2	98.0546																	7.57796
5442_11	32.803	quartile_3	92.4892																								18.3523
5442_12	23.2434	quartile_2	97.5064
5442_13	24.688	quartile_2	96.3165							30.8339												11.0915						11.0915
5442_14	21.015	quartile_1	99.629					26.2633																				25.0967
5442_15	21.6633	quartile_2	98.9538										3.96407		39.1998			35.1164	15.6077	52.2066		22.1676	16.6501					7.45409
5442_16	35.9167	quartile_3	97.8039											9.23657									18.5167			0.32255		43.3947
5442_17	27.0406	quartile_3	96.8212											8.87076														83.5906	1.60633
5442_18	24.5425	quartile_2	95.8652						71.9757			34.3241					71.2882											60.8853
5442_19	24.1662	quartile_2	95.0563																												6.88094
5442_20	19.4264	quartile_1	95.3237
5442_21	29.6173	quartile_3	89.2937
5442_22	22.9895	quartile_2	98.1649										71.2072		82.7706													14.5535	0.903396	1.04033
5442_23	36.4301	quartile_3	87.2982
5442_24	28.4833	quartile_3	91.9678																	19.0661
5442_25	33.9984	quartile_3	41.438
5442_26	22.5577	quartile_2	93.5254																				17.7146
5442_27	22.2716	quartile_2	93.0307
5442_28	32.1309	quartile_3	92.0012
5442_29	19.6367	quartile_1	76.7323
5442_30	28.543	quartile_3	86.0848
5442_31	32.8988	quartile_3	80.3623																				15.7769
5442_32	18.3108	quartile_1	98.3488
5251_02	25.587	quartile_3	99.8628
5251_03	20.1644	quartile_1	99.9967	42.8422
5251_08	26.3575	quartile_3	99.826	38.0604							57.9908		21.7181															2.742
5251_09	19.4354	quartile_1	99.9398	55.14
5251_14	25.5373	quartile_2	99.1166
5251_15	16.7133	quartile_1	99.9732
5251_20	24.1245	quartile_2	99.8628	37.4776
5113_10	30.3084	quartile_3	99.6187							68.3535
5113_11	18.5175	quartile_1	99.7726
5113_12	29.3305	quartile_3	99.6589
5113_7	16.7886	quartile_1	99.7625
5113_8	21.0542	quartile_1	99.7391				98.3921																	96.4243
5113_9	21.8757	quartile_2	99.6689																												4.32338
